# Supplementary material for: An Optimized Metabarcoding Method for Mimiviridae
Source: Microorganisms. 2020 Apr 2;8(4):506. doi: 10.3390/microorganisms8040506 (PMC7254495; doi:10.3390/microorganisms8040506)
Supplement: Supplementary file 1 [file microorganisms-08-00506-s001.zip]

Archive with 3 entries (2 files):
- supplementary files/
- supplementary files/supplementary_figures-738930.pdf
- supplementary files/supplementary_tables-738930.xlsx
