# Supplementary material for: An Optimized Metabarcoding Method for Mimiviridae
Source: Microorganisms. 2020 Apr 2;8(4):506. doi: 10.3390/microorganisms8040506 (PMC7254495; doi:10.3390/microorganisms8040506)
Supplement: Supplementary file 1 [file microorganisms-08-00506-s001.zip › supplementary files/supplementary_tables-738930.xlsx]

## Sheet: Table_S1
Table S1: MEGAPRIMER DNA sequences. The table shows the 82 degenerate primer pairs used for Mimiviridae diversity analysis (without MiSeq adapter sequences) [23].
primer	forward primer	Theoretical Tm of forward primer (°C)	reverse primer	Theoretical Tm of reverse primer (°C)
PP1	DCGHAARAARGGHTATRTTGG	46.782	WGATTGWGGTTTRTTWCCNGGR	46.388
PP2	WGAATATGARAAAACHTTYTATCC	45.519	MATTCTMTCNGCHARWACTTTATG	47.975
PP3	CCACAYGATYTDGARTATGARAARAC	48.284	WARNAYAWWATGWGCAAT	45.061
PP4	YCCWCATAARYTWGAATAYGARAARAC	47.482	YGATTGDGGYTTATTKCCWGGRY	45.002
PP5	CCACAYGATSYWGARTAYGARAARACATT	49.772	KATCWGCHARHACCTTGTGD	50.343
PP6	RAARCGDTATGTBGGRATGY	48.827	YTTYGGRTTCTTRTABCCACTNC	45.147
PP7	RTATGARAARACNYTNATGCC	46.29	RTGWCCDATTTGCAWNGGR	46.604
PP8	NGCNCAAGAAGCNGGNGAA	45.426	DGCDARWACTTTATGWGCDAT	46.526
PP9	YAARAARMGATATGTDGGHAAT	47.98	TTGHGGNGCAYTWCCWGGRTCTC	45.557
PP10	RAARAGRTAYACDGGDGATAAAT	45.738	WGGRTTYCTYTCNGCCATWCKATC	45.893
PP11	VACCACATKAYYTDGAATW	45.32	WATAWAWACAWANGGWAYTCT	49.702
PP12	WCCACAYGAYYTAGARTAYGARAARAC	50.374	YTTRGGTTTATTWCCWGSRTCTCTH	45.824
PP13	YAYAAACCDCAAGCWYTWAATTAYGA	50.1	WGCYAAWACTTTATGTGCWA	50.145
PP14	NAARAARCGWTATGTDGGW	46.492	WCCWATTCTATCDGCTARWAC	46.033
PP15	GATAYACNGGNGAYAAATATGAR	45.595	DGCATANGGDATHCKATCATT	47.243
PP16	RGAATATGARAARACATTY	46.615	WGCYAABACTYTATGDGCDAT	45.078
PP17	RGAATAYGARAARACWTTTWKGCC	46.213	HATTCTATCACCWGVDCYWGGTT	46.684
PP18	DCAYGAYTTRGARTATGARAARAC	46.208	HGATGGTTTATTNCCNGGRTC	45.69
PP19	RTAYGARAARACVTTYATGCC	45.296	HACTTTRTGNGCDATTTGH	45.913
PP20	RTATGARAARACNYTNATGCC	46.29	GGTTTNGGYTTRTTHCCHGGGTC	45.855
PP21	RGMTAYRTTGGWAAYAAATAYGAAW	45.948	KAYRTAWACAWANGGWATTC	45.773
PP22	RTATGARAARACRYTNATGCC	46.29	DATYTGATTNGGATTYTTRTAATMAC	46.89
PP23	HAARAAAMGRTAYGTWGGWATG	45.355	VGGYTTATTACCDGRRTCGCGY	48.009
PP24	NCARGAYYTDGAATATGAAAARAC	46.602	TCATTKGGTTTNGGTTTRTYWCCHGG	47.343
PP25	YGATYTWGARTAYGARAARACATTY	45.447	YAAWACYTTRTGYGCDATTTGY	45.259
PP26	NCAAGAYTTRGARTATGARAARAC	48.181	HCCNATTCTATCNGCYAAYAC	46.225
PP27	NAARAARMGATATGTNGGWATG	48.832	GGWTCTCTTTTHSCHATYCTATCHGC	46.159
PP28	TATGARAAAACATTYATGCC	50.122	DATAWABACAWAWGGHA	45.683
PP29	RAARMGATATRYVGGAGATAARTATGA	47.091	HCCHGGRTCTCKTTCHGCCATKC	45.235
PP30	AAAAACGWTATACKGGMMTRTTRTATGAAK	45.169	WGCRAGAACTYTATGTGSRATW	48.757
PP31	YTGAARAARCCWCAYGATYTRGAR	45.255	YARYACTTTATGNGCDATY	45.276
PP32	RATATGTHGGWAATYTDTATGAR	46.427	HARNACTTTATGWGCWATY	45.276
PP33	YCCWCAWRATTTAGARTATGAAAAA	48.469	KCATTRCCDGGRYYTCTTKCTTT	45.036
PP34	WCCWCAYGAYTTRGARTAYGAAAARAC	46.342	GCHARNACCTTRTGHGCAAT	45.63
PP35	YTGGARTATGARAARACATTY	48.561	WAYACRWAYGGAATTCTATC	46.226
PP36	WCATGAYYTRGARTATGARAARAC	47.081	RAADGGDATHCKATCTCC	45.506
PP37	DCCATTTATCYTKTTYTCAAARAAR	46.011	DACYTTATGWGCWATCTGRTCHGGA	47.422
PP38	DGARTATGARAARACRTTYTGGCC	48.872	WGGYTTATTWCCWGGDTCTCTTTY	47.027
PP39	WAARAARAGRTATGTNGGN	45.85	DGTTTGWATATAHAYRAAHGG	45.702
PP40	TTTCCWCAYGATYTDGAATATGARAARAC	49.854	RATYCTWTCTGCYARDACWAC	47.238
PP41	DGGTGADAARYATGAAH	45.967	DGGWATWCKATCATTTGVTTTHGGTT	51.274
PP42	WTTAGARTATGARAARACRTTYTRKCC	45.007	MATTCTRTCYGCYAAWACYTTRTGW	45.118
PP43	MGDTATKTTGGWAATAAATATGAA	45.737	TCAATAWAWMMATAWGGWAYTCTRTCA	46.98
PP44	RCAYGATYTDGARTATGARAARAC	45.805	VATYCTATCTGCHARNAC	45.458
PP45	SCACCDCAYGATTTRGAATATGARAA	51.702	WGGTTTATTWCCHGGGTC	45.353
PP46	DCCWCAYGATYTRGARTATGARAAAACA	49.387	HACYTTATGWGCWATACTYTCRGGA	45.747
PP47	WAARAARARRTAYGTKGGAAAY	45.46	WGGKKYAKWWCCAGGRTCTC	45.409
PP48	YATTTTAYCCWTTYATTCTWATWTCT	48.795	KATCRGCTAAYACYTTRTGKGCWATM	47.489
PP49	WAARAARMGATAYGTAGGWRAY	46.683	RAAWGGDATYCTRTCATTWAY	47.459
PP50	NCAYGATYTDGAATATGARAARAC	47.841	HACTTTRTGNGCDATTTGM	45.913
PP51	MGATATGTKGGWAWKYTATATGAA	45.261	KCTSGGTKYATTKCCWGRATC	45.211
PP52	YGTTGGAATGTTRTATGAASAM	50.859	WAYAWAARCAWATGSWATKC	47.572
PP53	WAARAARMGRTATGTWGGHATG	46.31	GCHARHACTTTRTGHGCAATM	45.482
PP54	KCCRCAYGAYYTGGARTAYGARAA	45.018	BGCCAAWACYTTRTGHGCDAT	45.152
PP55	WCCRCAYGAYTTRGARTATGAAAARAC	48.126	WAGGCTTRTTKCCVGGATC	47.911
PP56	ATCCRTTTTGYATTTTAAGTAARAARMGW	49.614	TCATTCTRTCWGCTAAACAWACRTGWGC	50.54
PP57	NGCAMARGAAGCNGGYSA	45.125	RCAWAWGGWATTCKATCNCC	46.163
PP58	RTATGTRGGDATGTTRTATGAG	46.98	YAWAYGCAATMCGRTCYCC	46.194
PP59	RGAATATGARAAAACNYTDATGCC	50.25	HCCHGGYTTYGGYTTATTTCCWGG	45.123
PP60	BAARAAGMGWTAYGTRGGWATG	46.241	YTTNGGYTTRTTKCCHGGGTCTC	45.537
PP61	DGARTAYGARAAAACATTTWTRCC	45.733	RATATAWACAWAVGGDATWC	46.978
PP63	RGAATATGARAARACRYTBATGCC	50.764	RTGDCCKATTTGYTGWGGATTY	47.095
PP64	TCCACAYGATYTAGARTATGARAARAC	50.996	YAWAWACATATGGAATTCT	51.519
PP65	AGAATATGARAAAACWTTTYATCC	47.787	TTCTATCTGCYAATACWGCRTGHGCT	49.164
PP66	WCCWCATGATTTRGARTATGAAAAA	48.834	WGCHARNACTTTRTGTGCWAT	48.003
PP67	WCAYGATYTDGAATAYGAAAARAC	45.338	RCWARARCADYATGAGCWAT	46.647
PP68	YGTAGGAATKCTWTATGAGSAK	48.714	YGGWTTBGGTTTATTYCCYGGW	45.767
PP69	WCCWCATGATTTRGAATATGARAA	50.372	WGCTARWACHTTATGRGCAATB	46.396
PP70	WCAHGWWYTAGAATATGARAAAAC	46.587	GGTTTATTWCCVGRATCHCKTTYACC	45.924
PP71	TCCWCAHGAYTTAGARTATGARAARAC	47.92	WGGWGCAYTWCCWKGATCTCTY	46.962
PP72	AAAARCGMTATGTYGGWATGY	45.823	MCCWGGYWTGGGTTTATTRCC	47.901
PP73	RARCATTSTATWMAATGTGGR	47.856	HGCVATACYYTKTGGATTTTTATAAWAT	47.503
PP74	WAARAARMGATATGTWGGDMAT	46.682	KATCWGCYAAWACMKYATGWGC	45.983
PP75	RGAATATGARAARACWTWYTGGCC	49.748	RACWACRTGASCWATTCKMSTCCAATC	47.241
PP76	RAGRTATRTTGGWAAYAAATATGAR	51.058	YGATTKWGGTTTRTTWCCTGGR	48.603
PP77	DCCACAYSAYTTRGARTATGARAA	48.318	BATVCGRTYCGCCAAYAC	51.514
PP78	KTATGARAAGRYATWWTWWCCATTT	46.573	MAGCWARYAYWWYATGAGC	46.975
PP79	RAGATAYRYWGGTWWWAAATATGAA	47.482	KTWGGWKYATTWCCTGGATC	46.247
PP80	CTTTACCCGTGCTTATTTC	52.053	GTGGTTGATTTTCAGGTG	51.661
PP81	WCCWCATRAACTCGAATATGA	51.886	YGCTAARRCKKYATGACCTATYTGC	50.018
PP82	WCCWCATAAAYTRGARTATGAAAAR	45.291	SCCATWCKRTCHGCTAATAYTTTATGW	46.097
PP83	CAAAATGTWCCHAAACCRCARAGT	51.566	ACTTTATGRGCAATWGTKGATGGTT	51.697

## Sheet: Table_S2
Table S2: Mixing scheme for MP5. MP5 consits of 17 primer cocktails, each cocktail contains either 3 or 5 primer pairs.
MP5	cocktail 1	cocktail 2	cocktail 3	cocktail 4	cocktail 5	cocktail 6	cocktail 7	cocktail 8	cocktail 9	cocktail 10	cocktail 11	cocktail 12	cocktail 13	cocktail 14	cocktail 15	cocktail 16	cocktail 17
primer1	PP28	PP57	PP16	PP41	PP53	PP1	PP66	PP20	PP27	PP17	PP4	PP56	PP67	PP77	PP13	PP75	PP82
primer2	PP25	PP83	PP15	PP2	PP39	PP21	PP10	PP7	PP54	PP50	PP58	PP23	PP3	PP59	PP76	PP6	PP80
primer3	PP70	PP18	PP26	PP55	PP42	PP44	PP12	PP40	PP49	PP69	PP8	PP35	PP71	PP78	PP81	PP33	PP30
primer4	PP47	PP34	PP14	PP45	PP38	PP32	PP22	PP64	PP36	PP60	PP74	PP31	PP48	PP63	PP79	PP51
primer5	PP61	PP11	PP24	PP43	PP37	PP9	PP29	PP46	PP19		PP65	PP52	PP73	PP72	PP68	PP5

## Sheet: Table_S3
Table S3: Mixing scheme for MP10 version 1. MP10 version 1 consits of 9 primer cocktails, each cocktail contains either 2 or 10 primer pairs.
MP10v1	cocktail 1	cocktail 2	cocktail 3	cocktail 4	cocktail 5	cocktail 6	cocktail 7	cocktail 8	cocktail 9
primer1	PP28	PP16	PP53	PP66	PP27	PP58	PP3	PP76	PP80
primer2	PP25	PP15	PP39	PP10	PP54	PP8	PP71	PP81	PP30
primer3	PP70	PP26	PP42	PP12	PP49	PP74	PP48	PP79
primer4	PP47	PP14	PP38	PP22	PP36	PP65	PP73	PP68
primer5	PP61	PP24	PP37	PP29	PP19	PP56	PP77	PP75
primer6	PP57	PP41	PP1	PP20	PP17	PP23	PP59	PP6
primer7	PP83	PP2	PP21	PP7	PP50	PP35	PP78	PP33
primer8	PP18	PP55	PP44	PP40	PP69	PP31	PP63	PP51
primer9	PP34	PP45	PP32	PP64	PP60	PP52	PP72	PP5
primer10	PP11	PP43	PP9	PP46	PP4	PP67	PP13	PP82

## Sheet: Table_S4
Table S4: Mixing scheme for MP10 version 2. MP10 version 2 consits of 8 primer cocktails, each cocktail contains either 10 or 11 primer pairs.
MP10 v2	cocktail 1	cocktail 2	cocktail 3	cocktail 4	cocktail 5	cocktail 6	cocktail 7	cocktail 8
primer1	PP45	PP28	PP83	PP25	PP11	PP55	PP38	PP41
primer2	PP43	PP37	PP18	PP70	PP16	PP53	PP01	PP02
primer3	PP42	PP21	PP34	PP47	PP15	PP66	PP09	PP39
primer4	PP40	PP12	PP44	PP61	PP26	PP10	PP22	PP29
primer5	PP27	PP64	PP32	PP57	PP14	PP20	PP07	PP46
primer6	PP49	PP54	PP69	PP65	PP24	PP08	PP58	PP17
primer7	PP36	PP23	PP31	PP56	PP35	PP52	PP74	PP50
primer8	PP19	PP67	PP71	PP48	PP73	PP03	PP77	PP60
primer9	PP04	PP59	PP63	PP13	PP76	PP68	PP78	PP81
primer10	PP75	PP06	PP33	PP79	PP51	PP80	PP72	PP82
primer11	PP05	PP30

## Sheet: Table_S5
Table S5: Mixing scheme for MP20. MP20 consits of 5 primer cocktails, each cocktail contains either 2 or 20 primer pairs.
MP20	cocktail 1	cocktail 2	cocktail 3	cocktail 4	cocktail 5
primer1	PP28	PP53	PP27	PP3	PP80
primer2	PP25	PP39	PP54	PP71	PP30
primer3	PP70	PP42	PP49	PP48
primer4	PP47	PP38	PP36	PP73
primer5	PP61	PP37	PP19	PP77
primer6	PP57	PP1	PP17	PP59
primer7	PP83	PP21	PP50	PP78
primer8	PP18	PP44	PP69	PP63
primer9	PP34	PP32	PP60	PP72
primer10	PP11	PP9	PP4	PP13
primer11	PP16	PP66	PP58	PP76
primer12	PP15	PP10	PP8	PP81
primer13	PP26	PP12	PP74	PP79
primer14	PP14	PP22	PP65	PP68
primer15	PP24	PP29	PP56	PP75
primer16	PP41	PP20	PP23	PP6
primer17	PP2	PP7	PP35	PP33
primer18	PP55	PP40	PP31	PP51
primer19	PP45	PP64	PP52	PP5
primer20	PP43	PP46	PP67	PP82

## Sheet: Table_S6
Table S6: Mimiviridae PolB amplification protocols. We tested the effects of variations in sample preparation (i.e. primer concentration, template DNA concentration and amplicon clean up method).
protocol number	primer concentration [µmol.L-1]	sample DNA concentration [ng.µL-1]	amplicon clean up
1	8	0.025	AMPure XP
2	8	0.04	AMPure XP
3	6	0.2	gel extraction
4	6	0.025	AMPure XP
5	6	0.2	AMPure XP

## Sheet: Table_S7
Table S7: Mimiviridae OTUs that were quantified with qPCR. After obtaining Mimiviridae PolB sequences with MEGAPRIMER metabarcoding, we designed qPCR primers targeting Mimiviridae OTUs.
targeted OTU	forward qPCR primer	reverse qPCR primer	target sequence
OTU5844	GACCCAAACAAGTGTAAGCGT	AGGTGCATTATCACGACGTT	GACCCAAACAAGTGTAAGCGTAAAAGTATGGGTATCGTATTAAAACGTCGTGATAATGCACCT
OTU323	TTGTTTTGAAACGCCGCGAT	AGCGCTTTCCACATTCTGTTC	TTGTTTTGAAACGCCGCGATAATGCTCCTATTGTTAAGGATATATACGGAGGCATTATTGACATCTTAATGAAAGAACAGAATGTGGAAAGCGCT
OTU231	CGTGATAACGCGCCAATTGT	TGCAAAAACTCCACTGCACG	CGTGATAACGCGCCAATTGTCAAAGATGTATATGGTGGTATTATCGATATATTGATGAAAGAACAAAATGTGGAACGTGCAGTGGAGTTTTTGCA
OTU1788	ACGTAGAGATAATGCGCCGA	CGTCTACCATGTTTTGCAAACA	ACGTAGAGATAATGCGCCGATAGTAAAAGATATTTATGGTGGGATAATAGATATACTTATGAAAGAGCAAAATATATCTAAAGCAGTAGAGTATTTGAAGTTTTGTTTGCAAAACATGGTAGACG
OTU1610	AAACGCGACACAGCACCTAT	TCGGAATTTTCCCCGCAACT	AAACGCGACACAGCACCTATTACGCGCGACTTGCTTGGTCGGGTGACGGATATTTTGATGAAAGATAAAAATATGAGTGCAGCGATAGACGAAGTGAATGTATATCTGGAAAAATTAGTTGCGGGGAAAATTCCGA
OTU1458	GAAGCGTCGCGATAATGCTC	AGGAATGTTGCAGCACTCTCA	GAAGCGTCGCGATAATGCTCCAATTGTAAAAGATGTCTATGGTGGAATTATCGATATTCTGATGAAAGATAAGAATGTTGAGAGTGCTGCAACATTCCT

## Sheet: Table_S8
Table S8: Major lineages of the 18S rRNA gene analysis. These 72 lineages represent the communities of four seawater samples.
lineage	OB	UF	UJ	UM
D_0__Eukaryota;D_1__SAR;D_2__Stramenopiles;D_3__Ochrophyta;D_4__Diatoms	4476	44731	9673	8764
D_0__Eukaryota;D_1__Opisthokonta;D_2__Holozoa;D_3__Metazoa (Animalia);	19147	8783	7537	24824
D_0__Eukaryota;D_1__SAR;D_2__Alveolata;D_3__Dinoflagellata	7478	5178	16359	13777
D_0__Eukaryota;D_1__SAR;D_2__Stramenopiles;D_3__Ochrophyta;D_4__Raphidophytes	0	5	20116	0
D_0__Eukaryota;D_1__Archaeplastida;D_2__Chloroplastida;D_3__Chlorophytes	9786	163	1476	3659
D_0__Eukaryota;D_1__SAR;D_2__Rhizaria;D_3__Cercozoa	322	226	6303	824
D_0__Eukaryota;D_1__SAR;D_2__Alveolata;D_3__Ciliophora;D_4__Intramacronucleata	292	671	2052	166
D_0__Eukaryota;D_1__Opisthokonta;D_2__Nucletmycea;D_3__Fungi;D_4__Dikarya	936	49	621	1496
D_0__Eukaryota;D_1__SAR;D_2__Stramenopiles;D_3__MAST-12;D_4__MAST-12A	20	1944	29	38
D_0__Eukaryota;D_1__SAR;D_2__Alveolata;D_3__uncultured;D_4__uncultured eukaryote	63	1467	248	115
D_0__Eukaryota;D_1__Amoebozoa;D_2__Schizoplasmodiida;D_3__Phalansterium;D_4__Phalansterium sp. LAS-2017a	492	7	405	21
D_0__Eukaryota;D_1__Haptophytes	364	103	214	79
D_0__Eukaryota;D_1__SAR;D_2__Stramenopiles;D_3__Ochrophyta;D_4__Dictyochophyceae	0	0	650	39
D_0__Eukaryota;D_1__SAR;D_2__Stramenopiles;D_3__Peronosporomycetes;D_4__uncultured	80	173	264	30
D_0__Eukaryota;D_1__Excavata;D_2__metagenome;D_3__;D_4__	30	88	247	105
D_0__Eukaryota;D_1__SAR;D_2__Stramenopiles;D_3__Labyrinthulomycetes;D_4__Thraustochytriaceae	4	11	54	272
D_0__Eukaryota;D_1__Cryptophyceae;D_2__Cryptomonadales;D_3__Teleaulax;Ambiguous_taxa	9	0	252	20
D_0__Eukaryota;D_1__Picozoa;D_2__Picomonadida;D_3__Picomonadidae;D_4__Picomonas	1	0	239	18
D_0__Eukaryota;D_1__Cryptophyceae;D_2__Cryptomonadales;D_3__Teleaulax;D_4__metagenome	100	0	65	72
D_0__Eukaryota;D_1__Amoebozoa;D_2__Discosea;D_3__Longamoebia;D_4__Centramoebida	93	2	117	10
D_0__Eukaryota;D_1__Opisthokonta;D_2__Nucletmycea;D_3__Fungi;D_4__Cryptomycota	23	0	107	74
D_0__Eukaryota;D_1__SAR;D_2__Alveolata;D_3__Apicomplexa;D_4__Conoidasida	83	25	62	8
D_0__Eukaryota;D_1__Opisthokonta;D_2__Holozoa;D_3__Ichthyosporea;D_4__Dermocystida	165	0	0	0
D_0__Eukaryota;D_1__SAR;D_2__Stramenopiles;D_3__MAST-3;D_4__MAST-3I	0	0	148	0
D_0__Eukaryota;D_1__Cryptophyceae;D_2__Cryptomonadales;D_3__Geminigera;Ambiguous_taxa	59	0	67	6
D_0__Eukaryota;D_1__SAR;D_2__Stramenopiles;D_3__Ochrophyta;D_4__Eustigmatophyceae	0	13	0	105
D_0__Eukaryota;D_1__SAR;D_2__Stramenopiles;D_3__Ochrophyta;D_4__Chrysophyceae	52	0	0	61
D_0__Eukaryota;D_1__Cryptophyceae;D_2__Cryptomonadales;D_3__uncultured eukaryote;D_4__	85	1	17	0
D_0__Eukaryota;D_1__Opisthokonta;D_2__Holozoa;D_3__Ichthyosporea;D_4__Ichthyophonae	92	6	0	0
D_0__Eukaryota;D_1__Cryptophyceae;D_2__Kathablepharidae;D_3__Leucocryptos;Ambiguous_taxa	0	8	77	0
D_0__Eukaryota;D_1__SAR;D_2__Alveolata;Ambiguous_taxa;Ambiguous_taxa	2	80	1	1
D_0__Eukaryota;D_1__Cryptophyceae;D_2__Cryptomonadales;Ambiguous_taxa;Ambiguous_taxa	36	0	42	0
D_0__Eukaryota;D_1__SAR;D_2__Stramenopiles;D_3__MAST-3;D_4__MAST-3F	59	0	0	0
D_0__Eukaryota;D_1__Incertae Sedis;D_2__Apusomonadidae;D_3__uncultured eukaryote;D_4__	0	41	0	14
D_0__Eukaryota;D_1__SAR;D_2__Stramenopiles;D_3__Peronosporomycetes;D_4__Aphanomyces	54	0	0	0
D_0__Eukaryota;D_1__Picozoa;D_2__Picomonadida;Ambiguous_taxa;D_4__	52	0	0	0
D_0__Eukaryota;D_1__Cryptophyceae;D_2__Kathablepharidae;D_3__Leucocryptos;D_4__uncultured eukaryote	38	0	12	0
D_0__Eukaryota;D_1__Cryptophyceae;D_2__Kathablepharidae;D_3__Katablepharis;D_4__uncultured eukaryote	0	34	1	11
D_0__Eukaryota;D_1__Cryptophyceae;D_2__Cryptomonadales;Ambiguous_taxa;D_4__	13	0	24	0
D_0__Eukaryota;D_1__SAR;D_2__Rhizaria;D_3__Retaria;D_4__Acantharia	0	0	0	36
D_0__Eukaryota;D_1__Opisthokonta;D_2__Holozoa;D_3__Filasterea;D_4__Ministeriida	32	3	0	0
D_0__Eukaryota;D_1__Centrohelida;D_2__Heterophryidae;D_3__Heterophrys;D_4__Heterophrys sp. Oxford1	30	0	0	0
D_0__Eukaryota;D_1__SAR;D_2__Rhizaria;D_3__Retaria;D_4__Polycystinea	24	5	0	0
D_0__Eukaryota;D_1__Opisthokonta;D_2__Nucletmycea;D_3__Fungi;D_4__Chytridiomycota	17	0	0	7
D_0__Eukaryota;D_1__SAR;D_2__Stramenopiles;D_3__MAST-1;D_4__MAST-1A	23	0	0	0
D_0__Eukaryota;D_1__Amoebozoa;D_2__Gracilipodida;D_3__Flamella;D_4__Macrotyloma uniflorum	23	0	0	0
D_0__Eukaryota;D_1__SAR;D_2__Stramenopiles;D_3__Peronosporomycetes;D_4__Haliphthoros	22	0	0	0
D_0__Eukaryota;D_1__SAR;D_2__Stramenopiles;D_3__Ochrophyta;D_4__Phaeophyceae	1	0	0	21
D_0__Eukaryota;D_1__SAR;D_2__Stramenopiles;D_3__MAST-12;D_4__MAST-12D	0	0	0	20
D_0__Eukaryota;D_1__Opisthokonta;D_2__Nucletmycea;D_3__Fungi;D_4__LKM15	0	0	0	20
D_0__Eukaryota;D_1__Opisthokonta;D_2__Nucletmycea;D_3__Nucleariidae and Fonticula group;D_4__Nucleariidae	0	0	0	19
D_0__Eukaryota;D_1__Amoebozoa;D_2__Tubulinea;D_3__Arcellinida;D_4__Echinamoebida	0	0	0	19
D_0__Eukaryota;D_1__SAR;D_2__Stramenopiles;D_3__MAST-4;Ambiguous_taxa	17	0	0	0
D_0__Eukaryota;D_1__SAR;D_2__Stramenopiles;D_3__MAST-12;D_4__MAST-12B	0	16	0	0
D_0__Eukaryota;D_1__SAR;D_2__Stramenopiles;D_3__Peronosporomycetes;D_4__Pythium	0	0	0	15
D_0__Eukaryota;D_1__SAR;D_2__Stramenopiles;D_3__Peronosporomycetes;D_4__Phytophthora	0	0	0	13
D_0__Eukaryota;D_1__SAR;D_2__Stramenopiles;D_3__MAST-1;D_4__MAST-1B	13	0	0	0
D_0__Eukaryota;D_1__Opisthokonta;D_2__Nucletmycea;D_3__Fungi;D_4__Blastocladiomycota	0	0	0	11
D_0__Eukaryota;D_1__Opisthokonta;D_2__Holozoa;D_3__Choanoflagellida;D_4__Craspedida	11	0	0	0
D_0__Eukaryota;D_1__SAR;D_2__Stramenopiles;D_3__MAST-3;D_4__MAST-3C	0	0	0	10
D_0__Eukaryota;D_1__SAR;D_2__Stramenopiles;D_3__MAST-12;D_4__MAST-12C	0	0	0	10
D_0__Eukaryota;D_1__SAR;D_2__Stramenopiles;D_3__MAST-3;D_4__MAST-3E	0	0	0	9
D_0__Eukaryota;D_1__Incertae Sedis;D_2__Telonema;D_3__uncultured eukaryote;D_4__	0	0	0	7
D_0__Eukaryota;D_1__SAR;D_2__Stramenopiles;D_3__MAST-1;D_4__MAST-1C	0	0	0	6
D_0__Eukaryota;D_1__SAR;D_2__Stramenopiles;D_3__Labyrinthulomycetes;D_4__Sorodiplophrys	0	0	0	5
D_0__Eukaryota;D_1__SA1-3C06;D_2__uncultured eukaryote;D_3__;D_4__	0	0	0	3
D_0__Eukaryota;D_1__Amoebozoa;D_2__Tubulinea;D_3__Euamoebida;D_4__metagenome	0	0	0	3
D_0__Eukaryota;D_1__SAR;D_2__Stramenopiles;D_3__Ochrophyta;D_4__Pelagophyceae	2	0	0	0
D_0__Eukaryota;D_1__SAR;D_2__Stramenopiles;D_3__MAST-1;D_4__uncultured eukaryote	2	0	0	0
D_0__Eukaryota;D_1__Opisthokonta;D_2__Aphelidea;D_3__uncultured;D_4__uncultured eukaryote	2	0	0	0
D_0__Eukaryota;D_1__Opisthokonta;D_2__Aphelidea;D_3__uncultured;D_4__uncultured Chytridiomycota	0	0	0	2
D_0__Eukaryota;D_1__Cryptophyceae;D_2__Cryptomonadales;D_3__Geminigera;D_4__Geminigera cryophila	2	0	0	0
